# Supplementary material for: Effects of Mexican Ganoderma lucidum extracts on liver, kidney, and the gut microbiota of Wistar rats: A repeated dose oral toxicity study
Source: PLoS One. 2023 Apr 6;18(4):e0283605. doi: 10.1371/journal.pone.0283605 (PMC10079091; doi:10.1371/journal.pone.0283605)
Supplement: S1 Table — (XLSX) [file pone.0283605.s001.xlsx]

## Sheet: Composition
Supplementary Table 1. Biochemical characterization of Gl extracts obtained from mature basidiomata of Mexican Ganoderma lucidum, cultivated on Quercus sawdust (Gl-1) substrate or Quercus sawdust substrate plus 10 mM acetylsalicylic acid (Gl-2).
Analysis	Gl-1	Gl-2	Unit	Method	Technique
Nutrient Profile
Total protein	0.365	0.315	%	AOAC. 1995. No. 991.20	Kjeldahl method
Carbohydrates by difference *	0.58	0.58	%	Merrill & Watt. 1973	-
Glucose	0.1	0.1	%	AOAC. 1995, No. 996.04	Ion chromatography
Total sugars	0.1	0.1	%	AOAC. 1995. No. 996.04	Ion chromatography
Calories *	4	4	/100 g	Methods of Analysis for Nutritional Labelling, AOAC International. 1993	-
Total dietary fiber	0.15	0.1	%	AOAC. 2003. No. 985.29	Gravimetric analysis
Total glucans	15.96	17.01	% w/w	AOAC. No. 995.16	Colorimetric method
α-glucans	14.19	15.14	% w/w	AOAC. No. 995.16	Colorimetric method
β-glucans	1.77	1.87	% w/w	AOAC. No. 995.16	Colorimetric method
Total polyphenols	2.185	1.858	mg GAE/g	Folin Ciocalteau assay	Colorimetric method
Reactive species	350812	376117	μmol of Trolox Equivalent/g	Oxygen radical absorbance capacity (ORAC) assay	Fluorescence assay
Fat	0.01	0.01	%	AOAC. 2000. 989.05	Gravimetric analysis
Ash	0.1	0.1	%	AOAC. 2000. No. 942.05	Gravimetric analysis
Vitamin B1 (thiamine)	0.03	0.025	mg/100 g	R-Biopharm. 2011. VitaFast Vitamin B1	Microbiological assay
Vitamin B2 (riboflavin)	0.04	0.035	mg/100 g	R-Biopharm. 2011. VitaFast Vitamin B2	Microbiological assay
Vitamin B3 (niacin)	0.47	0.42	mg/100 g	R-Biopharm. 2011. VitaFast Vitamin B3	Microbiological assay
Vitamin B6 (pyridoxin)	0.01	0.01	mg/100 g	R-Biopharm. 2011. VitaFast Vitamin B6	Microbiological assay
Vitamin B12 (cyanocobalamin)	0.05	0.045	µg/100 g	R-Biopharm. 2011. VitaFast Vitamin B12	Microbiological assay
Vitamin D	<2.0	<2.0	IU/100 g	AOAC. 2009. No. 982.29	HPLC
Calcium	1.15	1.1	mg/100 g	AOAC. 2005. No. 974.14	Atomic absorption spectrometry
Copper	120	115	Ppb	Method CFAN/ORS/DBC/CHCB. FDA 2011	ICP-MS
Iron	200	335	Ppb	Method CFAN/ORS/DBC/CHCB. FDA 2011	ICP-MS
Magnesium	2.35	2.25	mg/100 g	AOAC. 2005. No. 974.14	Atomic absorption spectrometry
Manganese	120	135	Ppb	Method CFAN/ORS/DBC/CHCB. FDA 2011	ICP-MS
Phosphorus	10.5	12.5	mg/100 g	AOAC. 2007. No. 970.39	Spectrophotometric method
Potassium	36.5	32.5	mg/100 g	AOAC. 2005. No. 974.14	Atomic absorption spectrometry
Selenium	<100	<100	Ppb	Method CFAN/ORS/DBC/CHCB. FDA 2011	ICP-MS
Sodium	1.9	1.85	mg/100 g	AOAC. 2005. No. 974.14	Atomic absorption spectrometry
Zinc	450	405	Ppb	Method CFAN/ORS/DBC/CHCB. FDA 2011	ICP-MS
Crude fiber	0	0	%	AOAC. 1990. No. 962.09	Gravimetric analysis
Fructose	0	0	%	AOAC. 1995. No. 996.04	Ion chromatography
Lactose	0	0	%	AOAC. 1995. No. 996.04	Ion chromatography
Maltose	0	0	%	AOAC. 1995. No. 996.04	Ion chromatography
Sucrose	0	0	%	AOAC. 1995. No. 996.04	Ion chromatography
Vitamin A	0	0	IU/100 g	AOAC. 2001. No. 292.13	HPLC
Vitamin B9 (folic acid)	0	0	µg/100 g	R-Biopharm. 2011. VitaFast Folic Acid	Microbiological assay
Vitamin C	0	0	mg/100 g	Brause et al. 2003	HPLC
Vitamin E	0	0	mg/100 g	AOAC. 2000.No. 992.03	HPLC
Retinol	0	0	IU/100 g	AOAC. 2002. No. 938.04/2001.13	HPLC
Organic acid profile
Acetic acid	<0.001	<0.001	%	AOAC. 2000. No. 986.13	HPLC
Butyric acid	<0.001	<0.001	%	AOAC. 2000. No. 986.13	HPLC
Citric acid	0.0065	0.006	%	AOAC. 2000. No. 986.13	HPLC
Fumaric acid	0.002	0.002	%	AOAC. 2000. No. 986.13	HPLC
Gluconic acid	<0.001	<0.001	%	AOAC. 2000. No. 986.13	HPLC
Lactic acid	<0.001	<0.001	%	AOAC. 2000. No. 986.13	HPLC
Malic acid	0.0175	0.015	%	AOAC. 2000. No. 986.13	HPLC
Oxalic acid	0.003	0.003	%	AOAC. 2000. No. 986.13	HPLC
Propionic acid	<0.001	<0.001	%	AOAC. 2000. No. 986.13	HPLC
Quinic acid	<0.001	<0.001	%	AOAC. 2000. No. 986.13	HPLC
Succinic acid	<0.001	<0.001	%	AOAC. 2000. No. 986.13	HPLC
Tartaric acid	<0.001	<0.001	%	AOAC. 2000. No. 986.13	HPLC
AOAC: Official methods of analysis of the Association of Official Analytical Chemists, U.S.A.
HPLC: High-performance liquid chromatography.
ICP-MS: Inductively coupled plasma-mass spectrometry.
* Calculated data based on specific standards.
